# Supplementary material for: A randomized controlled trial of vitamin D supplementation on perinatal depression: in Iranian pregnant mothers
Source: BMC Pregnancy Childbirth. 2016 Aug 20;16:239. doi: 10.1186/s12884-016-1024-7 (PMC4992225; doi:10.1186/s12884-016-1024-7)
Supplement: Additional file 1: — Dataset supporting the conclusions of this article. (XLSX 31 kb) [file 12884_2016_1024_MOESM1_ESM.xlsx]

## Sheet: Sheet1
Code	Group	Age	Education	Para	Gravida	job	pregnancy status	type of delivery	BaselineEPDS	EPDS38-40	EPDS4WK	EPDS8WK	vitD1	vitD2	SEX newborn	gestational age	maternal weight	maternal height	duration of consumpion	sun expure	maternal weight at enrollment	side effect	other supplement consumption	season	vitD1.categorized	vitD2. CATRGORIZED	vitD. changes	EPDS38WK. Changes	EPDS4WK. CHANGES	EPDS8WK.changes
1	1	20	1	1	2	1	1	2	13	11	6	5	38.6	51.1	1	280	54	157	11	2	60	2	1	2	3	3	12.5	-2	-7	-8
2	1	20	2	1	1	1	2	1	9	7	5	5	18.1	19	1	260			8	2	52	1	1	2	1	1	0.9	-2	-4	-4
3	1	25	3	1	1	1	2	1	10				7.1	12.5		280						1	1	1	1	1	5.4
4	1	18	2	1	1	1	1	1	9	7	0	8	9.83	18	2	277	54	157	10	1	60	1	1	3	1	1	8.17	-2	-9	-1
5	1	22	1	1	1	1	1	2	5	3	2	6	16.8	17.66	2	273			10			1	4	3	1	1	0.86	-2	-3	1
6	1	20	2	1	1	1	1	2	3	2	8	6	4.75	10.8	2	274	59	163	10	3	65	1	4	3	1	1	6.05	-1	5	3
7	1	22	2	1	1	1	2	1	8	6	4	7	10.7	4	1	275	53.5	170	8	3	57	1	1	2	1	1	-6.7	-2	-4	-1
8	1	28	3	1	1	1	1	1	3	0	0	0	12.55	17.35	1	274	70	156	8	3	76	1	1	3	1	1	4.8	-3	-3	-3
9	1	25	2	1	1	1	1	1	6	11	5	4	4.48	14.3	1	278	64	151	9	2	67	1	1	2	1	1	9.82	5	-1	-2
10	1	27	3	1	1	1	1	1	6	4	2	0	14.4	15.3	2	252	65	172	9	2	70	1	1	2	1	1	0.9	-2	-4	-6
11	1	28	2	1	1	1	1	1	5	3	2	2	7.15	10.3	1	282	53	150	9	2	57	1	4	3	1	1	3.15	-2	-3	-3
12	1	34	3	1	1	1	1	2	7	3	2	2	10.6	15.5	1	279	58	160	8	3	70	3	1	3	1	1	4.9	-4	-5	-5
13	1	39	1	1	2	1	1	2	4	3	2	3	12.55	24.6	1	268	63	156	8	2	67	1	1	3	1	2	12.05	-1	-2	-1
14	1	28	2	1	1	1	1	2	8	5			15.5		1	275			8		61	1	1	3	1			-3
15	1	20	2	1	1	1	1		11				6.36									1	1	1	1
16	1	18	1	1	2	1	1	1	8	7	6	0	9.67	16.3	1	266	65	165	10	2	75	1	1	3	1	1	6.63	-1	-2	-8
17	1	30	3	1	1	1	1	2	5						1	278					50.5	1	1	3
18	1	32	2	1	2	1	1	1	13	10	8	8	15.8		2	250	70	160	8	2	75	1	4	3	1			-3	-5	-5
19	1	20	1	1	1	1	1	2	13	10			24.7		1	281	48	157	8	4	52	1	1	3	2			-3
20	1	23	2	1	1	1	2	1	7	6	0	0	4.35	4	1	278	64	163	8	3	74	2	1	3	1	1	-0.35	-1	-7	-7
21	1	21	2	1	1	1	2		13				17.6									1	1	1	1
22	1	21	1	1	1	1	1	1	11	7	6	0	7.03	19.7	1	284	43	158	10	3	52	1	4	1	1	1	12.67	-4	-5	-11
23	1	23	2	1	1	1	1	1	6	2	0	0	15.2	25.8	1	274	50	160	10	4	59	1	1	1	1	2	10.6	-4	-6	-6
24	1	26	2	1	1	1	1	2	13	9	7	8	22.4	37.2	2	281	88	173	10	1	99	1	1	1	2	3	14.8	-4	-6	-5
25	1	23	1	1	1	1	1	1	8	4	4	1	19.3	14.5	1	278	49	166	9	1	56	1	1	3	1	1	-4.8	-4	-4	-7
26	1	29	3	1	1	1	1	1	2	0	0	0	5.89	17.7	1	262	56	162	9	2	71	1	4	3	1	1	11.81	-2	-2	-2
27	1	27	3	1	1	1	1	1	9	6	3	1	21.1	39.9	1	265	56	165	9	1	62	1	1	3	2	3	18.8	-3	-6	-8
28	1	18	1	1	1	1	1	1	10	9	7	7	19.6	18	1	272			8		61	1	1	3	1	1	-1.6	-1	-3	-3
29	1	23	1	1	1	1	1	1	13	8	10	10	14	13.7	1	280	77	164	11	4	70	1	1	3	1	1	-0.3	-5	-3	-3
30	1	24	2	1	1	1	1	2	6													1	1
31	1	27	3	1	1	1	1	1	12	7	6	6	16.3	24.3	2	268	52	154	10	2	60	1	4	3	1	2	8	-5	-6	-6
32	1	26	3	1	1	1	2		10													1	1
33	1	22	2	1	1	1	1		7													1	4
34	1	19	1	1	1	1	1	1	10	10	4	7	4	4.11	1	252	45	155	8	1	50	1	1	3	1	1	0.11	0	-6	-3
35	1	30	2	1	1	1	1	2	1	12	11	13	4	4	1	259	54	155	8	2	59	1	4	3	1	1	0	11	10	12
36	1	25	2	1	1	1	1	1	11	6	6	1	15.8	8.1	1	269	70	168	9	2	78	1	1	3	1	1	-7.7	-5	-5	-10
37	1	24	1	1	1	1	2	2	13	15	12	13	9.32	7.21	2	290	62	159	8	2	67	1	1	2	1	1	-2.11	2	-1	0
38	1	19	1	1	1	1	1	1	10	10	6	2	9.26	37.2	2	278	65	170	8		66.5	1	4	1	1	3	27.94	0	-4	-8
39	1	25	2	1	1	1	1	2	4	4	1	0	13.8	24	1	284	54	165	12	4	65	2	1	1	1	2	10.2	0	-3	-4
40	1	23	3	1	1	1	1	2	8	6	6	4	10.3	36.9	2	274	60	160	11	2	71	1	4	1	1	3	26.6	-2	-2	-4
41	1	27	3	1	1	1	1	2	8	9	8	8	6.36	16.3	1	260	70	158	8	1	64	1	1	1	1	1	9.94	1	0	0
42	1	22	3	1	1	1	1	2	2	5			11.2		2	257	63	163	8	1	68	1	1	1	1			3
43	1	25	2	1	1	1	1	1	12	10			14.3						8			1	1	1	1			-2
44	1	28	3	1	1	1	1	2	12	5	2	2	16.1	8.1	2	267	47	158	10	2	58	1	1	1	1	1	-8	-7	-10	-10
45	1	22	2	1	1	1	1		3														1	3
46	1	25	2	1	1	1	1		13														1	3
47	1	21	2	1	1	1	2		12														1
48	1	26	2	1	1	1	1	2	9	4	5	3	21.7		2	280	57.5	158	10	4	65	1	1	1	2			-5	-4	-6
49	1	30	1	2	2	1	1	1	12	8	6	13	13.7	8.55	1	280	89.5	163	10	2	94	1	1	2	1	1	-5.15	-4	-6	1
50	1	33	3	2	2	2	2	1	13				4	10								1	1	3	1	1	6
51	1	22	2	2	2	1	2	2	7	5	2	0	12.4	15.3	1	274	65	157	9	1	71	1	1	2	1	1	2.9	-2	-5	-7
52	1	31	2	2	2	1	1	2	4	3	6	2	19.3	23.7	2	271	67	162	8	3	72	1	4	2	1	2	4.4	-1	2	-2
53	1	31	2	2	2	1	2	1	3	1	1	4	8.38	12.8	2	273	65	168	8	1	70	1	1	3	1	1	4.42	-2	-2	1
54	1	33	2	2	2	1	1	1	8	8	2	0	14.1	13.3	2	270	71	158	10	2	75	1	4	3	1	1	-0.8	0	-6	-8
55	1	32	1	2	2	1	1	1	2	1	1	0	7.23	22.3	1	288	90	163	10	2	95	1	1	2	1	2	15.07	-1	-1	-2
56	1	33	1	2	2	1	2	1	13				6.1		1	275					88	1	4	3	1
57	1	33	2	2	2	1	1	1	13	8	7	8	49.3		1	280	65.6	157	9	4	70	1	1	1	3			-5	-6	-5
58	1	29	2	2	2	1	1	1	6	3	5	2	18.2	10.4	2	273	54	159	12	1	60	1	1	3	1	1	-7.8	-3	-1	-4
59	1	33	1	2	2	1	1	1	0	2	0	0	14.7		2	252	60	161	8	2	68	1	1	3	1			2	0	0
60	1	29	2	2	2	1	1	2	7	6				10.8	1	252			8			1	1	3		1		-1
61	1	35	1	2	2	1	1		11													1	1
62	1	27	1	2	2	1	1	1	13	10	12	9	5.77	11	1	279	47	168	8	2	59	1	1	3	1	1	5.23	-3	-1	-4
63	1	22	2	2	2	1	1	1	6	13	11	6	8.64	21.7	2	270	68	167	10	4	67	1	1	3	1	2	13.06	7	5	0
64	1	28	2	2	2	1	2	1	13	4	2	4	12	13.4	1	274	47	156	10	4	56	1	4	3	1	1	1.4	-9	-11	-9
65	1	25	1	2	2	1	2		13				11									1	1	3	1
66	1	23	2	2	2	1	2	1	13	9	6	5	4	5.17	2	275	50	158	10	2	62	1	4	3	1	1	1.17	-4	-7	-8
67	1	28	2	2	2	1	1	2	2	0	2	0	10.4	4	1	266	68	160	8	2	73	1	4	3	1	1	-6.4	-2	0	-2
68	1	29	1	2	2	2	1	1	3	3	5	4	4.96		2	280	69	165	10	1	82	1	1	3	1			0	2	1
69	1	31	2	2	2	1	1	1	9	5	4	6	11	27.5	2	273	100	169	8	2	104	1	4	3	1	2	16.5	-4	-5	-3
70	1	30	2	2	2	1	2	1	13	12	3	4	4	20.2	1	277	57	154	8	2	62	1	4	3	1	2	16.2	-1	-10	-9
71	1	22	1	2	2	1	2	1	5	3	1	0	6.95	11.8	2	277	70	160	9	1	75	1	4	3	1	1	4.85	-2	-4	-5
72	1	29	3	2	2	1	1	1	2				31.7							4		1	1	3	3
73	1	32	2	2	2	1	1	2	13	3	5	8	10.35	12.9	2	255	53	164	8	1	58.5	1	1	1	1	1	2.55	-10	-8	-5
74	1	25	1	2	2	1	2	1	13	9	0	0	20	5.49	1	287	65	168	8	3	70	1	1	2	2	1	-14.51	-4	-13	-13
75	1	22	2	2	2	1	1	1	6	4	2	1	10.9	33.7	2	280	67	165	8	2	64	1	1	1	1	3	22.8	-2	-4	-5
76	1	35	2	2	2	1	1	1	8	4	8	5	4	6.7	1	281	75	163	9	4	84	1	1	1	1	1	2.7	-4	0	-3
77	1	31	1	2	2	2	2	1	10	6	7	3	7.68	25.1	1	266	72	162	13	2	76	1	1	1	1	2	17.42	-4	-3	-7
78	1	25	2	2	2	1	2	1	13	10	7	8	13.9	29.2	2	270	63	162	10	2	70	1	1	1	1	2	15.3	-3	-6	-5
79	1	22	1	2	2	1	2	1	5	2	0	0	23.3	25.8	2	274	50	156	8	4	59	1	1	1	2	2	2.5	-3	-5	-5
80	1	30	1	2	2	1	1	1	4	4	3	1	6.56	29.9	1	270	69	164	10	3	77	1	1	1	1	2	23.34	0	-1	-3
81	1	25	3	2	2	1	2	1	13	8	7	9	4.38	5.66	2	284	59	161	12	1	60	1	1	1	1	1	1.28	-5	-6	-4
82	1	36	3	2	2	1	1	2	13	6	6	7	12.6	20.7	1	269	83	165	9	2	92	1	1	1	1	2	8.1	-7	-7	-6
83	1	33	1	2	2	1	1	1	8	7	5	5	12.3	15.1	1	259	69	151	8	3	76	1	4	1	1	1	2.8	-1	-3	-3
84	1	30	1	2	2	1	1	1	9	13	12	12	21	23.1	2	285	83	160	9	4	88	1	1	1	2	2	2.1	4	3	3
85	2	29	2	1	1	1	1	1	4	11			10.4	20.8	2	274	68	169	8	2	72	1	1	3	1	2	10.4	7
86	2	24	2	1	1	1	1	1	4	6	7	8	11.1	12	1	286	50	155	9	4	62	1	1	3	1	1	0.9	2	3	4
87	2	18	1	1	1	1	1	1	9	4	8	6	20	29.4	2	280	65	168	8	4	70	1	1	3	2	2	9.4	-5	-1	-3
88	2	32	1	1	1	1	1	1	9	5	3	1	4	9.56	2	275	54	160	9	3	74	1	1	3	1	1	5.56	-4	-6	-8
89	2	20	1	1	1	1	2	1	11	9	8	9	19.9	14.3	2	273	58	167	8	2	64	1	1	2	1	1	-5.6	-2	-3	-2
90	2	20	1	1	1	1	2	2	10	11	10	9	14.9	10.9	1	280	62	171	9	2	67	1	1	2	1	1	-4	1	0	-1
91	2	25	2	1	1	1	1	1	10	10	3	0	13.7	8.55	1	270	68	160	9	2	75	1	1	2	1	1	-5.15	0	-7	-10
92	2	29	3	1	1	1	1	1	8	9	10	9	9.65	4.59	2	280	55	161	9	1	60	1	1	2	1	1	-5.06	1	2	1
93	2	21	2	1	1	1	1	1	6	6	2	5	18.4	12.4	2	277	55	166	8	2	62	1	1	2	1	1	-6	0	-4	-1
94	2	26	3	1	1	1	1		9				8.16									1	1	3	1
95	2	31	3	1	2	1	1		13				17.3									1	1	3	1
96	2	27	3	1	1	1	1		13				14.1									2	1	3	1
97	2	24	2	1	1	1	1	1	11	14	9	8	4.53	5.49	1	259	78	169	9	3	84	1	1	3	1	1	0.96	3	-2	-3
98	2	24	2	1	1	1	1	2	11	12	10	8	18.3	7.07	1	286	60	148	10	1	65	1	1	3	1	1	-11.23	1	-1	-3
99	2	23	1	1	1	1	1	1	11	9	7	9	23.4	27.9	1	281	46	163	9	3	56.5	1	1	3	2	2	4.5	-2	-4	-2
100	2	31	3	1	1	1	1	1	6	8	7	13	18.9	12.3	2	279	70	167	8	2	76	1	1	3	1	1	-6.6	2	1	7
101	2	24	2	1	1	1	1	1	8	5	10	11	11.1	23.1	1	286	50	154	8	2	61.5	1	1	3	1	2	12	-3	2	3
102	2	22	2	1	2	1	1	2	5	6	0	0	11.9	13.5	2	261	59	172	8	3	71	1	1	3	1	1	1.6	1	-5	-5
103	2	32	3	1	1	1	1	2	8	2	0	5	14	9.87	2	273	47	160	8	2	57	1	1	3	1	1	-4.13	-6	-8	-3
104	2	23	2	1	2	1	1	2	13	9	15	8	11.3	16.5	1	284	48	165	9	3	57	1	1	3	1	1	5.2	-4	2	-5
105	2	24	3	1	1	1	1		13													1	1	3
106	2	32	1	1	2	1	1	1	8	14	8	3	14.2	10.1	1	273	67	156	8	2	75	1	4	1	1	1	-4.1	6	0	-5
107	2	25	2	1	1	1	1	1	13	11	9	8	19.7	19.6	1	284	36	146	9	2	44.5	1	1	3	1	1	-0.1	-2	-4	-5
108	2	25	3	1	1	2	1	2	12	13	8	6	4.78	14.3	1	266	57	157	8	2	67	1	1	3	1	1	9.52	1	-4	-6
109	2	20	2	1	1	1	1	1	13	10	11	11	7.33	5.92	1	278	65	164	9	2	70	1	4	3	1	1	-1.41	-3	-2	-2
110	2	21	2	1	1	1	2	2	9	10	8	10	6.92	5.53	1	278	51	161	9	2	63	2	4	3	1	1	-1.39	1	-1	1
111	2	30	3	1	1	2	1	1	12	3	5	12	12.8	7.58	1	276	54	163	9	2	62	1	1	3	1	1	-5.22	-9	-7	0
112	2	24	2	1	1	1	2	1	10	12	13	12	5.47	6.77	1	283	75	164	8	2	86	1	1	3	1	1	1.3	2	3	2
113	2	24	3	1	1	1	1	1	12	10	11	13	12.7	9.29	1	273	66	164	9	2	79.5	1	1	3	1	1	-3.41	-2	-1	1
114	2	27	2	1	1	1	1	1	6	14	17	18	13	20.7	1	272	56	162	8	2	63	2	1	3	1	2	7.7	8	11	12
115	2	25	3	1	1	1	1	2	3	2	8	5	28.4	26	1	270	52	161	9	4	60	1	1	3	2	2	-2.4	-1	5	2
116	2	31	3	1	1	1	1	1	1	6	9	5	5.87	5.54	2	284	55	158	9	2		1	4	3	1	1	-0.33	5	8	4
117	2	23	2	1	1	1	1		13				25.3									1	1	3	2
118	2	22	2	1	1	1	1		2													1	1
119	2	23	2	1	1	1	1	2	7	6	8	8	12.3	10.6	2	284	45	156	9	3	59	1	1	3	1	1	-1.7	-1	1	1
120	2	22	2	1	1	1	1	1	13	12	9	6	20	13.3	2	279	54	160	10	2	53	1	1	3	2	1	-6.7	-1	-4	-7
121	2	20	3	1	2	1	1	1	6	3	2	2	4.75	10.2	2	252	57	150	9	2	64.5	1	1	3	1	1	5.45	-3	-4	-4
122	2	27	3	1	1	1	1	2	9	1	0	5	7.14	10.7	2	284	53	162	9	3	62.5	1	1	3	1	1	3.56	-8	-9	-4
123	2	18	2	1	1	1	1	2	12	13	0	5	11.9						9			1	1	3	1			1	-12	-7
124	2	25	2	1	1	1	1	1	7	3	4	4	7.32	8.58	1	282	62	158	9	3	78	1	1	3	1	1	1.26	-4	-3	-3
125	2	33	3	1	1	1	1	1	4	9	8	5	22.5	5.08	2	276	75	164	9	4	85	1	1	1	2	1	-17.42	5	4	1
126	2	21	2	1	1	1	1	2	9	8	12	7	32.2		1	273	47	155	8	4	53	1	1	1	3			-1	3	-2
127	2	21	2	1	1	1	1	1	12				19.8		2	274					55	1	1	3	1
128	2	25	3	1	1	1	1	2	3	8	6	3	16.8	12.2	1	279	68	160	10	1	74	1	1	3	1	1	-4.6	5	3	0
129	2	29	2	1	1	1	1	2	0	0	3	4	8.45	7.64	2	264	57	157	9	2	68	1	1	3	1	1	-0.81	0	3	4
130	2	18	1	1	1	1	1	1	11	5	9	9	7.35	6.98	2	280	53	164	10	1	58	1	1	3	1	1	-0.37	-6	-2	-2
131	2	20	1	1	1	1	1	1	13	8	10	13	12.55	11.9	2	268	76	170	9	1	81	1	4	3	1	1	-0.65	-5	-3	0
132	2	25	1	1	1	1	1	2	7	14	10	10	4	10.3	2	272	75	157	9	2	80	1	4	3	1	1	6.3	7	3	3
133	2	27	2	1	1	1	1	2	7	6	2	5	7.32	11.7	1	280	59	156	8	2	65	1	1	3	1	1	4.38	-1	-5	-2
134	2	23	3	1	1	1	1	2	4	6	7	7	13.9	16.4	1	266	71	161	8	2	76	1	1	3	1	1	2.5	2	3	3
135	2	32	3	1	1	1	1	1	13	10	12	10	17.9		2	277	68	160	9	3	73	1	1	3	1			-3	-1	-3
136	2	35	1	1	1	1	1	1	13	10	7	9	12.2	21.7	2	279	52	156	9	4	56	1	1	3	1	2	9.5	-3	-6	-4
137	2	21	2	1	1	1	2	1	4	4	2	2	6.25	10.3	1	265	62	158	9	4	70	1	1	1	1	1	4.05	0	-2	-2
138	2	23	3	1	1	1	1		11														1	3
139	2	20	2	1	2	1	1		7														1	3
140	2	32	3	1	1	1	1		19														1	3
141	2	20	1	1	1	1	1		14														4	3
142	2	25	2	1	1	1	1		17														1	3
143	2	26	3	1	1	1	2		15														1	2
144	2	32	2	1	2	1	1		15														4	3
145	2	20	1	1	1	1	1		15														1	3
146	2	19	1	1	1	1	1		16														1	3
147	2	26	1	1	1	1	2		19														1	3
148	2	22	1	1	1	1	1		18														1	3
149	2	28	2	2	2	1	1	1	4	4	3	2	20.6	20.6	1	273	63	165	8	2	71	1	1	3	2	2	0	0	-1	-2
150	2	29	1	2	2	1	1	1	10	10	6	6	6.82	8.53	2	273	60	154	8	3	66	1	1	3	1	1	1.71	0	-4	-4
151	2	30	2	2	2	1	2	1	12	10	12	12	7.55	8.5	2	266			6			1	1	3	1	1	0.95	-2	0	0
152	2	29	3	2	2	1	1	1	10	6	5	1	4	5.68	1	289	75	175	8	2	85	1	1	3	1	1	1.68	-4	-5	-9
153	2	23	1	2	2	1	1	1	12	6	9	8	14.5	13.5	1	266	68	160	9	1	75	1	1	3	1	1	-1	-6	-3	-4
154	2	30	1	2	2	1	1	1	8	8	9	8	4.22	11.3	1	276	51	158	9	1	56.5	1	1	2	1	1	7.08	0	1	0
155	2	22	1	2	2	1	1	1	8	1	0	0	7.93	9.73	1	277	60	165	10	3	66.5	1	4	2	1	1	1.8	-7	-8	-8
156	2	33	1	2	2	1	2	1	5	8	14	12	4.44	8.36	1	270	58	162	8	3	72.5	1	4	3	1	1	3.92	3	9	7
157	2	26	3	2	2	1	1	1	13	14	5	7	10.2	9.69	2	280	73	171	9	3	78	1	1	3	1	1	-0.51	1	-8	-6
158	2	31	2	2	2	1	1	1	10	9	7	4	6.81	9.59	2	672	62	166	10	2	72	1	1	3	1	1	2.78	-1	-3	-6
159	2	25	1	2	2	1	2	1	11	12	10	12	5.33	6.73	2	274	69	163	9	2	76	1	1	3	1	1	1.4	1	-1	1
160	2	31	1	2	2	1	1	2	13	12	8	6	5.83	8.3	2	283	72	157	10	4	81	1	1	3	1	1	2.47	-1	-5	-7
161	2	30	1	2	2	1	1	1	0	0	0	3	6.14	20	2	270	68	168	8	1	76.5	1	1	3	1	2	13.86	0	0	3
162	2	31	2	2	2	1	1	2	12	4	9	9	5.68	13.3	1	273	68	157	8	2	75	1	1	3	1	1	7.62	-8	-3	-3
163	2	29	2	2	2	1	1	1	12	10	11	11	17.3	16.7	1	283	58	161	9	1	72	1	1	1	1	1	-0.6	-2	-1	-1
164	2	25	1	2	2	1	1	1	11						1	280						1	1	3
165	2	30	2	2	2	1	2	1	4	2	6	5	5.09	5.49	2	267	54	170	10	1	68	1	1	3	1	1	0.4	-2	2	1
166	2	30	1	2	2	1	1	1	5	2	4	4	17.7	12.2	1	255	58	160	8	2	65	1	1	3	1	1	-5.5	-3	-1	-1
167	2	33	1	2	2	1	1	1	8	7					2	282	73		9	2	81	1	1	3				-1
168	2	22	1	2	2	1	1	1	10	5	7	6	13.8	28.9	1	266	53	157	10	4	66	1	1	3	1	2	15.1	-5	-3	-4
169	2	28	2	2	2	1	1	1	9	10	6	4	8.51		2	273	62	164	9	3	66.5	1	1	3	1			1	-3	-5
170	2	27	1	2	2	1	1	2	1	10	19	15	15.3	14.6	1	272	55	158	8	3	55	1	1	3	1	1	-0.7	9	18	14
171	2	28	1	2	2	1	1		1													1	1
172	2	28	2	2	2	2	1	2	0	2	0	0	4.32	11.7	1	265	62	148	9	2	71	1	1	3	1	1	7.38	2	0	0
173	2	30	2	2	3	1	1	1	13	14	14	15	9.7	11.4	1	284	100	160	10	1	105	1	1	3	1	1	1.7	1	1	2
174	2	31	2	2	2	1	1	1	11	13	7	6	13.8	8.54	1	273	64	164	9	3	77	1	1	3	1	1	-5.26	2	-4	-5
175	2	24	2	2	2	1	1	1	8	5	6	6	5.5	5.68	1	275	69	156	9	4	68	1	1	3	1	1	0.18	-3	-2	-2
176	2	25	2	2	2	1	1	1	2	2	2	5	5.25	6.71	2	273	63	158	9	2	69	1	1	3	1	1	1.46	0	0	3
177	2	30	2	2	2	1	1	1	13	12	15	14	20.8		1	286	58	160	8	3	66	1	1	1	2			-1	2	1
178	2	36	2	2	2	1	1	1	13	10	9	10	4.43	8.28	2	270	66	160	8	1	71.5	1	4	3	1	1	3.85	-3	-4	-3
179	2	33	2	2	2	1	1		16														1	3
180	2	30	2	2	2	1	2		21														4	3
181	2	26	3	2	2	1	1		15														1
182	2	33	1	2	2	1	2		18														4	2
183	2	31	1	2	2	1	1		16														4	3
184	2	29	3	2	2	1	2		24														1	3
